# Supplementary material for: Evolutionary signatures of the erosion of sexual reproduction genes in domesticated cassava (Manihot esculenta)
Source: G3 (Bethesda). 2024 Dec 2;15(2):jkae282. doi: 10.1093/g3journal/jkae282 (PMC11797036; doi:10.1093/g3journal/jkae282)
Supplement: jkae282_Supplementary_Data [file jkae282_supplementary_data.zip]

Archive with 3 entries (3 files):
- Supplemental_Figures_G3-2024-405407.pdf
- Supplemental_Tables_S2-S3_G3-2024-405407.pdf
- Supplemental_Table_S1_G3-2024-405407.xlsx
