# Supplementary material for: Evolutionary signatures of the erosion of sexual reproduction genes in domesticated cassava (Manihot esculenta)
Source: G3 (Bethesda). 2024 Dec 2;15(2):jkae282. doi: 10.1093/g3journal/jkae282 (PMC11797036; doi:10.1093/g3journal/jkae282)
Supplement: jkae282_Supplementary_Data [file jkae282_supplementary_data.zip › Supplemental_Table_S1_G3-2024-405407.xlsx]

## Sheet: Sheet1
	Genus/SRA-ID	Species/Sample-ID	Germplasm identifier	Source	Seq-type	Assembly_size (bp)	N50 (bp)	Raw Sequence (Gbp)	K-mer estimated Genome size (Mb)	Estimated Coverage
1	Acalypha	hispida	TARS 4886	Germplasm Resources Information Network	Short-Read	2162789000	937	19.9	NA	NA
2	Aleurites	moluccanus	PI 159043	Germplasm Resources Information Network	Short-Read	1973393000	1047	122.7	1550	79.1613
3	Bocquillonia	castaneifolia	20090461*A	Montgomery Botanical Garden	Short-Read	2969063000	507	131.3	2500	52.52
4	Breynia	nivosa	957/2003*C	New York Botanic Garden	Short-Read	2445309000	379	110.1	1910	57.644
5	Chamaesyce	celastroides	07-0187	US Botanic Garden	Short-Read	316113000	7312000	NA	NA	NA
6	Cnidoscolus	chayamansa	916/92*A	New York Botanic Garden	Short-Read	2955368000	390	119	2300	51.7391
7	Cnidoscolus	aconitifolius	1996-3422-1	Missouri Botanic Garden	Long-Read	917728000	1621000	13.36	505	26.4554
8	Codiaeum	variegatum	2011-1101-5	Missouri Botanic Garden	Short-Read	1044617000	472	83	1110	74.7748
9	Croton	setigerus	W6 48715	Germplasm Resources Information Network	Short-Read	4551338000	879	42.1	NA	NA
10	Dalechampia	spathulata	1991-3019-1 & 78475*A	Missouri Botanic Garden & New York Botanic Garden	Short-Read	473660000	1508	29.2	425	68.7059
11	Euphorbia	corollata	540/2011*A	New York Botanic Garden	Short-Read	1747626000	427	51.4	1100	46.7273
12	Euphorbia	pulcherrima	2016-0302	US Botanic Garden	Long-Read	1846672000	436	114.8	1680	68.3333
13	Euphorbia	esula		NCBI: ASM291907v1	Public Assembly	1124886000	605	NA	NA	NA
14	Excoecaria	cochinchinensis	2412/2004*A & 880627	New York Botanic Garden & National Tropical Botanic Garden	Long-Read	1471319000	62952000	21.64	1100	19.6727
15	Flueggea	neowawraea	4594/95*F	New York Botanic Garden	Short-Read	1398324000	11818000	23.25	2490	9.33735
16	Garcia	nutans	TARS 1881	Germplasm Resources Information Network	Long-Read	2672369000	576	241.7	1975	122.38
17	Hevea	brasiliensis		NCBI: ASM1045892v1	Public Assembly	2183362000	48232000	22.7	2400	9.45833
18	Hura	crepitans	20172064	National Tropical Botanic Garden	Short-Read	1473452000	152719	NA	NA	NA
19	hypericum	perforatum		NCBI: hypericum.10X.300bp	Public Assembly	3303965000	3453	31.6	4270	7.40047
20	Jatropha	Curcas		NCBI: RJC1_Hi-C	Public Assembly	352865000	37536	NA	NA	NA
21	Jatropha	multifida	1985-0884-1	Missouri Botanic Garden	Short-Read	266964000	134284	NA	NA	NA
22	Jatropha	podagrica	654/70*B	New York Botanic Garden	Short-Read	348068000	23178	49.2	295	166.78
23	Mallotus	sp.	MIA 8875	Germplasm Resources Information Network	Long-Read	316784000	23491	38.9	260	149.615
24	Mercurialis	annua	PI 279720	Germplasm Resources Information Network	Long-Read	1420689000	2311000	18.35	1400	13.1071
25	Monadenium	arborescens	11037*1	Denver Botanic Garden	Short-Read	729637000	693576	11.68	960	12.1667
26	Monadenium	elegans	01-0829	US Botanic Garden	Short-Read	4233891000	828	38.2	6000	6.36667
27	Monadenium	guentheri	33013*1	Denver Botanic Garden	Short-Read	2512356000	700	19.3	NA	NA
28	Omphalea	sp.	1997-2689-1	Missouri Botanic Garden	Short-Read	4113231000	647	32.5	NA	NA
29	Pedilanthus	macrocarpus	01-1676	US Botanic Garden	Short-Read	1103020000	21225	97.9	1000	97.9
30	Populus	deltoides		NCBI: ASM1585260v2	Public Assembly	2432614000	601	24.8	NA	NA
31	Populus	simonii		NCBI: Populus_simonii_2.0	Public Assembly	428645000	1838000	NA	NA	NA
32	Populus	Trichoocarpa		NCBI: Pop_tri_v3	Public Assembly	441407000	1939000	NA	NA	NA
33	Reutealis	trisperma	PI 112679	Germplasm Resources Information Network	Long-Read	434133000	552806	NA	NA	NA
34	Rhizophora	apiculata		NCBI: Rap_scaffold_v2	Public Assembly	723336000	681198	23.94	765	31.2941
35	Ricinus	Communis		NCBI: JCVI_RCG_1.1	Public Assembly	232055000	4320000	NA	NA	NA
36	Salix	brachista		NCBI: ASM907833v1	Public Assembly	339588000	9523000	NA	NA	NA
37	Salix	dunnii		NCBI: SDv1.1	Public Assembly	328089000	16657000	NA	NA	NA
38	Salix	suchowensis		NCBI: ASM1755242v1	Public Assembly	355718000	200000	NA	NA	NA
39	Salix	purpurea		Phytozome: Salix purpurea v5.1	Public Assembly	1276271000	19951	NA	NA	NA
40	Sapria	himalayana		NCBI: Sapria_himalayana_v1	Public Assembly	329288000	5083000	NA	NA	NA
41	Euphorbia /SRR7121446	tirucalli/SAMN08770359		https://www.ncbi.nlm.nih.gov/pmc/articles/PMC6441391/	Short-Read	842448000	3718	55.4665	679	81.6885
42	Mallotus/SRR7121479	japonicus/SAMN08770392		https://www.ncbi.nlm.nih.gov/pmc/articles/PMC6441391/	Short-Read	824424000	3144	70.1233	562	124.775
43	Euphorbia/SRR7121540	schlechtendalii/SAMN08770453		https://www.ncbi.nlm.nih.gov/pmc/articles/PMC6441391/	Short-Read	1105327000	8038	72.0622	848	84.979
44	Triadica /SRR7121834	sebifera /SAMN08770747		https://www.ncbi.nlm.nih.gov/pmc/articles/PMC6441391/	Short-Read	1137819000	3634	61.7687	673	91.7811
45	Mallotus/SRR7121842	japonicus/SAMN08770755		https://www.ncbi.nlm.nih.gov/pmc/articles/PMC6441391/	Short-Read	846055000	2973	67.3669	554	121.601
46	Macaranga SRR7121892	tanarius/SAMN08770805		https://www.ncbi.nlm.nih.gov/pmc/articles/PMC6441391/	Short-Read	1001302000	3482	67.0117	411	163.045
47	Mallotus/SRR7122023	repandus/SAMN08770936		https://www.ncbi.nlm.nih.gov/pmc/articles/PMC6441391/	Short-Read	962520000	5225	66.46	702	94.6724
48	Croton/SRR7122040	laevigatus/SAMN08770953		https://www.ncbi.nlm.nih.gov/pmc/articles/PMC6441391/	Short-Read	846199000	2037	80.1765	1016	78.9139
49	Croton/SRR7122043	laevigatus/SAMN08770956		https://www.ncbi.nlm.nih.gov/pmc/articles/PMC6441391/	Short-Read	614670000	4097	67.927	476	142.704
50	Vernicia/SRR7122045	montana/SAMN08770958		https://www.ncbi.nlm.nih.gov/pmc/articles/PMC6441391/	Short-Read	1171678000	2182	64.2577	482	133.315
51	Balakata/SRR7122067	baccata/SAMN08770980		https://www.ncbi.nlm.nih.gov/pmc/articles/PMC6441391/	Short-Read	548508000	20286	65.2506	515	126.7
52	Stillingia	texana	W6 42922	Germplasm Resources Information Network	Short-Read	3545434000	693	35	NA	NA
